# Supplementary material for: Nrf2 Deficiency Exacerbates the Decline in Swallowing and Respiratory Muscle Mass and Function in Mice with Aspiration Pneumonia
Source: Int J Mol Sci. 2024 Nov 4;25(21):11829. doi: 10.3390/ijms252111829 (PMC11546094; doi:10.3390/ijms252111829)
Supplement: Supplementary file 1 [file ijms-25-11829-s001.zip]

Archive with 1 entries (1 files):
- ijms-3264048-supplementary.pdf
